# Supplementary material for: Genome-Wide Identification and Characterization of the Cystatin Gene Family in Bread Wheat (Triticum aestivum L.)
Source: Int J Mol Sci. 2021 Sep 23;22(19):10264. doi: 10.3390/ijms221910264 (PMC8508539; doi:10.3390/ijms221910264)
Supplement: Supplementary file 1 [file ijms-22-10264-s001.zip]

Archive with 11 entries (11 files):
- Figure S1.tif
- Figure S2.tif
- Figure S3.tif
- Figure S4.tif
- Figure S5.tif
- Table S1.xlsx
- Table S2.xlsx
- Table S3.xlsx
- Table S4.xlsx
- Table S5.xlsx
- Table S6.xlsx
