# Supplementary material for: Genome-Wide Identification and Characterization of the Cystatin Gene Family in Bread Wheat (Triticum aestivum L.)
Source: Int J Mol Sci. 2021 Sep 23;22(19):10264. doi: 10.3390/ijms221910264 (PMC8508539; doi:10.3390/ijms221910264)
Supplement: Supplementary file 1 [file ijms-22-10264-s001.zip › Table S1.xlsx]

## Sheet: Table S1
Table S1. List of Cystatin protein sequences from A. thaliana, O. sativa, and H. vulgare.
Short name	Locus ID	Protein Sequence
AtCys1	AT5G12140	MADQQAGTIVGGVRDIDANANDLQVESLARFAVDEHNKNENLTLEYKRLLGAKTQVVAGT MHHLTVEVADGETNKVYEAKVLEKAWENLKQLESFNHLHDV
AtCys2	AT2G31980	MATMLKVSLVLSLLGFLVIAVVTPSAANPFRKSVVLGGKSGVPNIRTNREIQQLGRYCVE QFNQQAQNEQGNIGSIAKTDTAISNPLQFSRVVSAQKQVVAGLKYYLRIEVTQPNGSTRM FDSVVVIQPWLHSKQLLGFTPVVSPVY
AtCys3	AT2G40880	MESKTFWIVTLLLCGTIQLAICRSEEKSTEKTMMLGGVHDLRGNQNSGEIESLARFAIQE HNKQQNKILEFKKIVKAREQVVAGTMYHLTLEAKEGDQTKNFEAKVWVKPWMNFKQLQEF KESSS
AtCys4	AT4G16500	MMMKSLICLSLILLPLVSVVEGLGGGGGLGSRKPIKNVSDPDVVAVAKYAIEEHNKESKE KLVFVKVVEGTTQVVSGTKYDLKIAAKDGGGKIKNYEAVVVEKLWLHSKSLESFKAL
AtCys5	AT5G47550	MTSKVVFLLLLSLVVVLLPLYASAAARVGGWSPISNVTDPQVVEIGEFAVSEYNKRSESG LKFETVVSGETQVVSGTNYRLKVAANDGDGVSKNYLAIVWDKPWMKFRNLTSFEPANNGR FL
AtCys6	AT3G12490	MMRSRFLLFIVFFSLSLFISSLIASDLGFCNEEMALVGGVGDVPANQNSGEVESLARFAV DEHNKKENALLEFARVVKAKEQVVAGTLHHLTLEILEAGQKKLYEAKVWVKPWLNFKELQ EFKPASDAPAITSSDLGCKQGEHESGWREVPGDDPEVKHVAEQAVKTIQQRSNSLFPYEL LEVVHAKAEVTGEAAKYNMLLKLKRGEKEEKFKVEVHKNHEGALHLNHAEQHHD
AtCys7	AT5G05110	MDMRRASMCMMLICVSLVLLSGFGQFVICSEEKGTYNDNVVKMKLGGFSDSKNDWNGGKE IDDIALFAVQEHNRRENAVLELARVLKATEQVVAGKLYRLTLEVIEAGEKKIYEAKVWVK PWMNFKQLQEFKNIIPSFTISDLGFKPDGNGFDWRSVSTNNPEVQEAAKHAMKSLQQKSN SLFPYKLIDIILARAKVVEERVKFELLLKLERGNKLEKFMVEVMKDQTGKYE
OsCys1	Os01g0803200	MRKYRVAGLVAALLVLHSLATPSAQAEAHRAGGEGEEKMSSDGGPVLGGVEPVGNENDLH LVDLARFAVTEHNKKANSLLEFEKLVSVKQQVVAGTLYYFTIEVKEGDAKKLYEAKVWEK PWMDFKELQEFKPVDASANA
OsCys2	Os05g0494200	MRASSLFAESVFTTSAAAGRRRCPRLAAVPVTLFFSTGRGSPAMAEEAQQPRGVKVGGIH DAPAGRENDLTTVELARFAVAEHNSKANAMLELERVVKVRQQVVGGFMHYLTVEVKEPGG ANKLYEAKVWERAWENFKQLQDFKPLDDATA
OsCys3	Os05g0409300	MLRRRGFCCCSGAPAAAAAALLLLAVAAAAPRAAGFHLGGDESVLVRGMLAAIRREQAEA EDAARFAVAEYNKNQGAELEFARIVKAKRQVVTGTLHDLMLEVVDSGKKSLYSAKVWVKP WLDFKAVVEFRHVGDSQSQSATAADDNAGQDTADPTVASRNDLHNTENNKVSVVLSTFSQ TYSV
OsCys4	Os01g0915200	MAARCPVGVASVLLLIVLVTVASAASGARSGGGGGGGIRELRGGGAGRRVGGRTEVRDVE GDREVQELGRFSVEEHNRRRRSRDCGDVRLEFGRVVAAQRQVVSGLKYYLRVAAAEEGAA GQNGGEPRVFDAVVVVKPWLESRTLLTFAPAADSPNES
OsCys5	Os01g0915401	MASKLYYAVAPLVLVLLLLAPLSSARLAAAAAADDDGQWPAGGGRGRKVGGRTDVEDVEG NREVQELGLFCVVEHNRRGGSATRGRGLVFSRVVAAQTQVVSGIKYYLRIAAQEADDELV FDAVVVVKAWVPSREMVSFVPAAELPGY
OsCys6	Os03g0210200	IAIVITAQISQIVKQNTHHQQQLAIAMAMTTRTLLLAAVCAAAALPRGWSPIKNIDDPHI QELGRWAITENNRVSPSDELTFHRVTGGEQQVVSGMNYRLEIEAASGGGDVTGSYGAVVF EQEWSNTRKLISFDKNHNF
OsCys7	Os03g0210100	MTMRTSSLLLAAVAVVAIVAGATAATVGSWEPVDINDPHVQELGRWAVAEEDRGVAAGGL TFERVTDGEKQVVAGVNYRLTLEASSSGAKDGRYEAVVYEQDPRSNARKLVSFEPIH
OsCys8	Os03g0429000	MARIPLLLALLLAVSAAAAAQVGGNRGHGPLVGGWSPITDVGDPHIQELGGWAVERHASL SSDGLRFRRVTSGEQQVVSGMNYRLVVSASDPAGATASYVAVVYEQSWTNTRQLTSFKPA AAH
OsCys9	Os04g0350100	MATSPMLFLVSLLLVLVAAATGDEASPSNAAAPAAPVLVGGRTEIRDVGSNKAVQSLGRF AVAEHNRRLRHGGSGGPADPVPVKLAFARVVEAQKQVVSGVAYYLKVAASARDPRGGAAA GGDRVFDAVVVVKAWLKSKELVSFTPASSTK
OsCys10	Os09g0255200	MARHPGLLLILLAAVAAVATTSRAQWVGGWNVIEDVAGNNQIQRVGAWAVGKHNQLGTND RLQFVRVVAAEEQVVQGSNYLVVIDAASSRKKTRELYVAVVADLVGATTYQLSSFKLATK
OsCys11	Os01g0270100	MRVAATTRPASSSAAAPLPLFLLLAVAAAAAALFLVGSASLAMAGHVLGGAHDAPSAANS VETDALARFAVDEHNKRENALLEFVRVVEAKEQVVAGTLHHLTLEALEAGRKKVYEAKVW VKPWLDFKELQEFRNTGDATTFTNADLGAKKGGHEPGWRDVPVHDPVVKDAADHAVKSIQ QRSNSLFPYELLEIVRAKAEVVEDFAKFDILMKLKRGNKEEKFKAEVHKNLEGAFVLNQM QQEHDESSSQ
HvCPI1	Y12068	MAEAAHGGGLRGRGVLLGGVQDAPAGRENDLETIELARFAVAEHNAKANALLEFEKLVKVRQQVVAGCMHYFTIEVKEGGAKKLYEAKVWEKAWENFKQLQEFKPAA
HvCPI2	AJ748337	MWKYRVLGSVAALLLLLAVVVPFTQTWTQSARDKAAMAEDAGPLMGGIEDSPMGQENDLDVIALARFAVSEHNKKANALLEFENVVKLKKQTVAGTMYYITIRVTEGGTKKLYEAKVWEKLWENFKQLEEFKPVQDAAIA
HvCPI3	AJ748338	MARRSGCSVGAALLALAALLAASAVPGAAGFHLGGDESGLVRGMLAAVRERAEAEDAARFAVAEHNRKQGSALEFTRVVDAKRQVVAGTLHNLMVEVVDSGKKSMYKAKVWVKPWQNFKAVVEFRHAGDFQSESSVASDGSTGQAILKLSLQTDMAPKMHSNDNTGLSVDSSSSQAHKA
HvCPI4	AJ748344	MRVAATRPVSSAPVALLAALALLFLVGSASLAIGTMASHVLGGKSENPAAANSLETDGLARFAVDEHNKRENALLEFVRVVEAKEQTVAGTLHHLTLEALEAGRKKVYEAKVWVKPWLDSKELQEFRHTGDATSFTISDLGAKRGGHEPGWRDVPVHDPVVKDAASHAVKSIQERSNSLFPYELIEIVRAKAEVVEDFAKFDIVMKLKRGTKEEKMKAEVHKNLEGAFVLNQMQPEHDESSSQ
HvCPI5	AJ748340	MARVIGASGACALLVVLLVACAASAARTGPGAARQLWDDGRKVGGWTEVRDVEGDREVQELGRYSVEEHNRRREEGCEGGGAVCGRLEFARVVSAQRQVVSGVKYYLRVAAAEANGAGSNGVSDGRVFDAVVVVKPWLQSRSLVRFAPADA
HvCPI6	AJ748341	MQKNSTMGRPLLLLALLATALAATSALGRRGVLLGGWSPVKDVNDPHVQELGGWAVAQHASLAKDGLLFRRVTRGEQQVVSGMNYRLFVVAADGSGKRVTYLAQIYEHWSRTRKLTSFKPAAGG
HvCPI7	AJ748345	MRTSLLLLIVAGTLYAVTKPGVALDGPWTPIMHTSDPHVHDLGNWTVVKHGKVANDGLRFQKVVCGAVQIVAEGMNYRLTIQALQVGVKVGMYKAEVFEKESPFITIRKLISFRRANQAIDLEH
HvCPI8	AJ748343	MARGRLLLLALLAATVAAAAAAAGLGGRGALVGGWGPIPDVKDAHIQELGGWAVEQHASLASDGLRFRRVTRGEQQVVSGMNYRLFVDAADGSGRSAPYVAEVYEQSWTNTRQLRSFKPAAN
HvCPI9	AJ748339	MATSTAAAVSCLLLLATLSIAAAEIGHPQAPAAAAGAVGGRTEISDVGKNKLVQSLGRFAVAEHNRRLGHGGSGNNGDPVQVQLAFTAVAAAQKQVISGVVYYLKVIARAPAGGGGDRPFDAVVVVKAWAKSKELVSFMPSPK
HvCPI10	AJ748342	MRTSSFLVIIVVVFLYAISSPATGCGERIGNQLWSTTIDNGWEPIGNINEKHIQELGSWAVLEFIKHVNCVLKFNKVVSGRQQLVSGMNYELIINASDFDGKDGKYKAEVYEQKWASKRELHSFTKVN
HvCPI11	AJ748346	MRTTLFLAAIVIIVHVVATPTTAIPGGWVNIKNIADPHIQELGKWAVLEHTQLGGNDGLRFVKVVSAEEQIVNGVNYQLVIDALRLDGSHRTYKAVLFEKDSSNAKTRKFISFTPAN
HvCPI12	AJ748347	MRTTNFLCVIVVAIIYAISAPATGCGELKGNKLWNTIIENGWEPIININDQHIQGLGSWAVIEFSKRMNCVLKFNKVVSGRQQLVSSMNYELIIDVTHFEGKEGKYKAEVYEQEWTKKRQLLSFTKVN
HvCPI13	AJ748348	MRTSSFLVIIVGVFLYAISSPATGCGERIGNQLWSTTIDNGWEPIRNINDKHIQELGSWAVLEFIKHVNCVLKFNKVVSGRQQLVSGMNYELIINASDFGGKDGKYKAEVYEQKWTSKRELLSFTKVN
