# Supplementary material for: Genome-Wide Identification and Characterization of the Cystatin Gene Family in Bread Wheat (Triticum aestivum L.)
Source: Int J Mol Sci. 2021 Sep 23;22(19):10264. doi: 10.3390/ijms221910264 (PMC8508539; doi:10.3390/ijms221910264)
Supplement: Supplementary file 1 [file ijms-22-10264-s001.zip › Table S2.xlsx]

## Sheet: Sheet1
Table S2. Details of segments distribution within chromosome
Sequence ID	Gene location		Segments	Group
TraesCS2A02G576200.1	770342688	770343067	R3	C
TraesCS3D02G416600.1	528084470	528084787	R2B	B
TraesCS4B02G067000.1	59866358	59866678	R2A	C
TraesCS1D02G310300.1	406552140	406552876	R3	A
TraesCS1B02G322100.1	546534514	546535277	R3	A
TraesCS4D02G252400.1	421220747	421221148	R2B	C
TraesCS7D02G337700.1	431120375	431120733	R2B	C
TraesCS3B02G361700.1	573403587	573404657	R2B	A
TraesCS7A02G341900.1	501921436	501921789	R2B	C
TraesCS7B02G241000.1	448639521	448639874	R2B	C
TraesCS4A02G052100.1	43031303	43031882	R2A	C
TraesCS5D02G502100.1	529800899	529801767	R3	A
TraesCS5A02G557600.1	708451918	708452506	R3	C
TraesCS3D02G020500.1	6949696	6950286	R1	C
TraesCS4D02G066000.1	40824447	40824806	R2A	C
TraesCS4A02G247900.1	558676008	558676367	R2B	C
TraesCS2B02G148400.1	114430719	114431084	R2A	C
TraesCS4B02G396100.1	670456115	670456483	R3	C
TraesCS2A02G126100.1	74561376	74562320	R2A	C
TraesCS2D02G128900.1	74985591	74986626	R2A	C
TraesCS4D02G025600.1	10999710	11000093	R2A	C
TraesCS3B02G077600.1	48667966	48668528	R1	C
TraesCS2D02G589700.1	645958642	645959221	R3	C
TraesCS2A02G578500.1	771772538	771773124	R3	C
TraesCS2B02G609300.1	789563953	789564540	R3	C
TraesCS2A02G581500.1	773562880	773563385	R3	C
TraesCS2B02G611300.1	790623664	790624261	R3	C
TraesCS2D02G586800.1	644923731	644924419	R3	C
TraesCS2B02G502800.1	697398239	697398802	R3	C
TraesCS2B02G611200.1	790612843	790613405	R3	C
TraesCS2A02G576100.1	770290351	770290922	R3	C
TraesCS2D02G586900.1	644975269	644975655	R3	C
TraesCS2A02G575600.1	770023125	770023511	R3	C
TraesCS2D02G477600.1	579510589	579511163	R3	C
TraesCS3B02G456600.1	698000195	698000638	R2B	B
TraesCS3D02G325100.1	437966538	437967959	R2B	A
TraesCS5D02G502600.1	529845043	529846275	R3	A
TraesCS5A02G487700.1	657756833	657758161	R3	A
TraesCS5D02G502200.1	529815663	529817000	R3	A
TraesCS2A02G275900.1	455481094	455481712	R2B	B
TraesCS2B02G293600.1	409400473	409401171	C	B
TraesCS2D02G274900.1	344303051	344303637	R2B	B
TraesCS3B02G456800.1	698194875	698195312	R2B	B
TraesCS3A02G421000.1	662520087	662520865	R2B	B
TraesCS3B02G456700.1	698122257	698122715	R2B	B
TraesCS3D02G416700.1	528094859	528095317	R2B	B
TraesCS3D02G416500.1	527735678	527736139	R2B	B
TraesCS3B02G456500.1	697983253	697983714	R2B	B
TraesCS5A02G487600.1	657725166	657725966	R3	A
TraesCS1D02G255800.1	348063436	348067242	R2B	A
TraesCS1B02G267100.1	469999341	470003147	R2B	A
TraesCS1A02G256400.1	448926775	448930744	R2B	A
TraesCS3D02G189800.1	177482785	177486000	C	A
TraesCS3A02G185800.1	218117459	218120388	R2A	A
TraesCS3B02G215400.1	256357151	256360095	R1	A
