# Supplementary material for: Genome-Wide Identification and Characterization of the Cystatin Gene Family in Bread Wheat (Triticum aestivum L.)
Source: Int J Mol Sci. 2021 Sep 23;22(19):10264. doi: 10.3390/ijms221910264 (PMC8508539; doi:10.3390/ijms221910264)
Supplement: Supplementary file 1 [file ijms-22-10264-s001.zip › Table S3.xlsx]

## Sheet: Sheet1
Table S3 Ka, Ks, and Ka/Ks values of paralogous cystatin gene pairs
Paralogous pair		Ka	Ks	Ka/Ks	T（Mya)
TraesCS1A02G256400.1	TraesCS1B02G267100.1	0.0173993	0.104727	0.166139	5.75426
TraesCS1A02G256400.1	TraesCS1D02G255800.1	0.0798664	0.194785	0.410024	10.7025
TraesCS1B02G267100.1	TraesCS1D02G255800.1	0.0801333	0.209054	0.383315	11.4865
TraesCS1B02G322100.1	TraesCS1D02G310300.1	0.016541	0.0266103	0.6216	1.46211
TraesCS1B02G322100.1	TraesCS3A02G331500.1	0.199342	0.687385	0.290001	37.7684
TraesCS1B02G322100.1	TraesCS3D02G325100.1	0.192142	0.646766	0.297082	35.5366
TraesCS1D02G310300.1	TraesCS3A02G331500.1	0.189758	0.713961	0.265782	39.2286
TraesCS1D02G310300.1	TraesCS3D02G325100.1	0.183465	0.670051	0.273808	36.816
TraesCS2A02G126100.1	TraesCS2B02G148400.1	0.0387683	0.074795	0.518328	4.10962
TraesCS2A02G275900.1	TraesCS2B02G293600.1	0.0291456	0.0622579	0.468143	3.42077
TraesCS2A02G581500.1	TraesCS2B02G609300.1	0.0700626	0.201198	0.348227	11.0548
TraesCS2A02G576200.1	TraesCS2B02G611200.1	0.021158	0.0167605	1.26237	0.920905
TraesCS2A02G578500.1	TraesCS2B02G609300.1	0.0627179	0.186384	0.336499	10.2409
TraesCS2A02G575600.1	TraesCS2B02G611300.1	0.176152	0.31535	0.558593	17.3269
TraesCS2A02G126100.1	TraesCS2D02G128900.1	0.0343572	0.0406879	0.844406	2.2356
TraesCS2A02G275900.1	TraesCS2D02G274900.1	0.032385	0.0626295	0.517088	3.44118
TraesCS2A02G575600.1	TraesCS2D02G586300.1	0.0242166	0.0818728	0.295783	4.49851
TraesCS2A02G576100.1	TraesCS2D02G586800.1	0.00671145	0.0362974	0.184902	1.99436
TraesCS2A02G578500.1	TraesCS2D02G589700.1	0.0133857	0.0631953	0.211816	3.47227
TraesCS2A02G581500.1	TraesCS2D02G589700.1	0.0550706	0.240354	0.229123	13.2063
TraesCS2B02G293600.1	TraesCS2D02G274900.1	0.027526	0.0760711	0.361846	4.17973
TraesCS2B02G501700.1	TraesCS2D02G477600.1	0.0603948	0.154389	0.391186	8.48291
TraesCS2B02G148400.1	TraesCS2D02G128900.1	0.0269605	0.108887	0.247602	5.98278
TraesCS2B02G609300.1	TraesCS2D02G589700.1	0.0681096	0.179662	0.379098	9.87155
TraesCS2B02G611200.1	TraesCS2D02G586800.1	0.0557301	0.114777	0.485552	6.30642
TraesCS3A02G331500.1	TraesCS3B02G361700.1	0.218872	0.4994	0.43827	27.4395
TraesCS3A02G421000.1	TraesCS3B02G456500.1	0.0371593	0.239353	0.155249	13.1513
TraesCS3A02G185800.1	TraesCS3B02G215400.1	0.00724534	0.0535145	0.13539	2.94036
TraesCS3A02G331500.1	TraesCS3D02G325100.1	0.033228	0.102044	0.325625	5.60681
TraesCS3A02G421000.1	TraesCS3D02G416500.1	0.0307735	0.175645	0.175203	9.65083
TraesCS3A02G185800.1	TraesCS3D02G189800.1	0.00361664	0.0472597	0.076527	2.59669
TraesCS3B02G361700.1	TraesCS3D02G325100.1	0.262229	0.399203	0.656881	21.9343
TraesCS3B02G456500.1	TraesCS3D02G416500.1	0.0445828	0.127126	0.350699	6.98493
TraesCS3B02G456600.1	TraesCS3D02G416700.1	0.0719224	0.12874	0.558665	7.07362
TraesCS3B02G215400.1	TraesCS3D02G189800.1	0.00361392	0.0535145	0.0675316	2.94036
TraesCS4A02G247900.1	TraesCS4B02G067000.1	0.0251948	0.145029	0.173723	7.9686
TraesCS4A02G247900.1	TraesCS4D02G066000.1	0.0304224	0.0709189	0.428975	3.89664
TraesCS4A02G052000.1	TraesCS4D02G252400.1	0.427397	0.556149	0.768494	30.5577
TraesCS4B02G252300.1	TraesCS4D02G252400.1	0.451632	0.601285	0.75111	33.0376
TraesCS4B02G067000.1	TraesCS4D02G066000.1	0.0167488	0.112623	0.148715	6.1881
TraesCS4B02G396100.1	TraesCS5A02G557600.1	0.108215	0.324243	0.333746	17.8156
TraesCS5A02G487600.1	TraesCS5D02G502100.1	0.0297991	0.0125789	2.36897	0.691149
TraesCS7A02G341900.1	TraesCS7B02G241000.1	0.0305289	0.116236	0.262645	6.38662
TraesCS7A02G341900.1	TraesCS7D02G337700.1	0.0513076	0.115529	0.444111	6.34774
TraesCS7B02G241000.1	TraesCS7D02G337700.1	0.0275525	0.0871159	0.316274	4.78659
