# Supplementary material for: Genome-Wide Identification and Characterization of the Cystatin Gene Family in Bread Wheat (Triticum aestivum L.)
Source: Int J Mol Sci. 2021 Sep 23;22(19):10264. doi: 10.3390/ijms221910264 (PMC8508539; doi:10.3390/ijms221910264)
Supplement: Supplementary file 1 [file ijms-22-10264-s001.zip › Table S4.xlsx]

## Sheet: Sheet1
Table S4 Ka, Ks, and Ka/Ks values of orthologous cystatin gene-pairs
Triticum aestivum-Glycine max
Orthologs pair		Ka	Ks	Ka/Ks	T（Mya)
TraesCS3D02G325100.1	Glyma.14G038200.1	0.389095	1.10498	0.352129	60.7131
Triticum aestivum-Oryza sativa
Orthologs pair		Ka	Ks	Ka/Ks	T（Mya)
TraesCS1A02G256400.1	Os05t0409300.1	0.223761	0.423009	0.528974	23.2422
TraesCS1B02G267100.1	Os05t0409300.1	0.213281	0.422018	0.505382	23.1878
TraesCS1B02G322100.1	Os05t0494200.2	0.12012	0.184683	0.650416	10.1474
TraesCS1D02G310300.1	Os05t0494200.2	0.122397	0.213679	0.572808	11.7406
TraesCS1D02G255800.1	Os05t0409300.1	0.231447	0.510261	0.453586	28.0363
TraesCS2A02G275900.1	Os04t0350100.1	0.23814	0.633468	0.37593	34.8059
TraesCS2B02G293600.1	Os04t0350100.1	0.221108	0.620992	0.356056	34.1204
TraesCS2D02G274900.1	Os04t0350100.1	0.203262	0.64541	0.314935	35.4621
TraesCS3B02G361700.1	Os05t0494200.2	0.768324	1.07631	0.713848	59.1381
TraesCS3D02G325100.1	Os05t0494200.2	0.370124	0.988408	0.374465	54.3081
Triticum aestivum-Sorghum bicolor
Orthologs pair		Ka	Ks	Ka/Ks	T（Mya)
TraesCS1A02G256400.1	Sobic.009G135900.1	0.172396	0.60596	0.2845	33.2945
TraesCS1B02G322100.1	Sobic.003G327700.1	0.301877	0.825668	0.365616	45.3664
TraesCS1B02G322100.1	Sobic.009G182000.1	0.176903	0.238659	0.74124	13.1131
TraesCS1B02G267100.1	Sobic.009G135900.1	0.172782	0.587756	0.293969	32.2943
TraesCS1D02G310300.1	Sobic.003G327700.1	0.29204	0.772615	0.37799	42.4514
TraesCS1D02G255800.1	Sobic.009G135900.1	0.227859	0.614682	0.370694	33.7737
TraesCS1D02G310300.1	Sobic.009G182000.1	0.167165	0.236765	0.70604	13.009
TraesCS3A02G185800.1	Sobic.003G126800.1	0.117509	0.538162	0.218353	29.5693
TraesCS3B02G361700.1	Sobic.003G327700.1	0.578501	0.723017	0.800121	39.7262
TraesCS3B02G215400.1	Sobic.003G126800.1	0.121744	0.540132	0.225397	29.6776
TraesCS3B02G456600.1	Sobic.003G400400.1	0.329461	0.536491	0.614104	29.4775
TraesCS3B02G361700.1	Sobic.009G182000.1	0.912722	0.874293	1.04396	48.0381
TraesCS3D02G325100.1	Sobic.003G327700.1	0.259698	0.617487	0.420572	33.9279
TraesCS3D02G189800.1	Sobic.003G126800.1	0.117509	0.538162	0.218353	29.5693
TraesCS3D02G325100.1	Sobic.009G182000.1	0.391576	0.914774	0.428057	50.2623
Triticum aestivum-Aegilops tauschii
Orthologs pair		Ka	Ks	Ka/Ks	T（Mya)
TraesCS1A02G256400.1	AET1Gv20621200.1	0.0124769	0.104798	0.119057	5.75813
TraesCS1B02G322100.1	AET1Gv20734900.1	0.0168192	0.0273379	0.615234	1.50208
TraesCS1B02G267100.1	AET1Gv20621200.1	0.0125133	0.106373	0.117637	5.84465
TraesCS3A02G185800.1	AET3Gv20420400.4	0.00922202	0.0486563	0.189534	2.67342
TraesCS3B02G215400.1	AET3Gv20420400.4	0.00921317	0.0487977	0.188803	2.68119
TraesCS3B02G361700.1	AET3Gv20753100.1	0.278297	0.409168	0.680152	22.4818
TraesCS3D02G325100.1	AET3Gv20753100.1	0	0	NaN	0
TraesCS5A02G487600.1	AET5Gv21122700.1	0.0867319	0.122654	0.707126	6.73924
TraesCS5A02G487700.1	AET5Gv21123100.7	0.426852	0.541227	0.788674	29.7378
TraesCS5D02G502100.1	AET5Gv21122700.1	0.0881064	0.0747224	1.17912	4.10563
TraesCS5D02G502200.1	AET5Gv21123100.7	0.368296	0.384443	0.957999	21.1232
Triticum aestivum-Triticum dicoccoides
Orthologs pair		Ka	Ks	Ka/Ks	T（Mya)
TraesCS1A02G256400.1	TRIDC1AG038270.2	0.0025226	0	#NAME?	0
TraesCS1A02G256400.1	TRIDC1BG043520.1	0.0150475	0.106228	0.141654	5.83668
TraesCS1B02G267100.1	TRIDC1BG043520.1	0.00248191	0	#NAME?	0
TraesCS1B02G322100.1	TRIDC1BG052320.2	0.00416957	0.0135444	0.307845	0.744197
TraesCS3A02G185800.1	TRIDC3AG025860.1	0.0018226	0	#NAME?	0
TraesCS3A02G185800.1	TRIDC3BG029590.2	0.00548114	0.0537009	0.102068	2.9506
TraesCS3B02G361700.1	TRIDC3BG053890.1	0.270201	0.337695	0.800132	18.5547
TraesCS3B02G456600.1	TRIDC3BG067420.1	0.0512144	0.0858078	0.596851	4.71471
TraesCS1B02G267100.1	TRIDC1AG038270.2	0.0153099	0.108145	0.141568	5.94206
TraesCS1D02G255800.1	TRIDC1AG038270.2	0.100977	0.188486	0.535725	10.3564
TraesCS1D02G310300.1	TRIDC1AG046210.2	0.00836246	0.0703091	0.118939	3.86313
TraesCS1D02G310300.1	TRIDC1BG052320.2	0.021054	0.0415811	0.506336	2.28468
TraesCS1D02G255800.1	TRIDC1BG043520.1	0.095336	0.201407	0.47335	11.0663
TraesCS3B02G215400.1	TRIDC3AG025860.1	0.00915064	0.0538348	0.169976	2.95795
TraesCS3B02G361700.1	TRIDC3AG047730.1	0.285655	0.513555	0.556231	28.2173
TraesCS3B02G456600.1	TRIDC3AG059760.1	0.0521302	0.138199	0.377211	7.59335
TraesCS3D02G189800.1	TRIDC3AG025860.1	0.00548114	0.0475407	0.115294	2.61212
TraesCS3D02G325100.1	TRIDC3AG047730.1	0.0284394	0.098502	0.288719	5.4122
TraesCS3B02G215400.1	TRIDC3BG029590.2	0.00182122	0	#NAME?	0
TraesCS3D02G189800.1	TRIDC3BG029590.2	0.0018226	0.0537009	0.0339399	2.9506
TraesCS3D02G325100.1	TRIDC3BG053890.1	0.018859	0.0639819	0.294756	3.51549
TraesCS5A02G487600.1	TRIDC5AG069490.1	0.235753	0.247727	0.951662	13.6114
TraesCS5D02G502100.1	TRIDC5AG069490.1	0.153194	0.233698	0.65552	12.8405
TraesCS7D02G337700.1	TRIDC7AG047790.1	0.0708731	0.133601	0.530484	7.34071
TraesCS7D02G337700.1	TRIDC7BG039720.1	0.0320136	0.0753051	0.425118	4.13764
