# Supplementary material for: Genome-Wide Identification and Characterization of the Cystatin Gene Family in Bread Wheat (Triticum aestivum L.)
Source: Int J Mol Sci. 2021 Sep 23;22(19):10264. doi: 10.3390/ijms221910264 (PMC8508539; doi:10.3390/ijms221910264)
Supplement: Supplementary file 1 [file ijms-22-10264-s001.zip › Table S5.xlsx]

## Sheet: Table S5
Table S5 Codon usage indicators of cystatin genes
Codon usage indicators of cystatin genes in Triticum aestivum
Gene name	T3s	C3s	A3s	G3s	CAI	CBI	Fop	ENC	GC3s	GC	L_sym	L_aa	Gravy	Aromo
TraesCS2A02G576200.1	0.1714	0.4857	0.2958	0.4219	0.261	0.03	0.447	39.15	0.649	0.493	94	100	-0.551	0.1
TraesCS3D02G416600.1	0.0795	0.5795	0.0349	0.5	0.239	0.165	0.505	35.45	0.903	0.695	103	105	-0.016191	0.066667
TraesCS4B02G067000.1	0.122	0.5488	0.1098	0.45	0.306	0.233	0.56	42.58	0.81	0.635	100	106	-0.44434	0.09434
TraesCS1D02G310300.1	0.0132	0.6447	0.0233	0.6071	0.293	0.148	0.515	29.2	0.971	0.688	103	107	-0.360748	0.084112
TraesCS1B02G322100.1	0	0.6316	0.0345	0.6118	0.287	0.117	0.495	29.14	0.971	0.685	103	107	-0.292523	0.084112
TraesCS4D02G252400.1	0.1667	0.5556	0.1538	0.3333	0.255	0.115	0.477	44.18	0.729	0.59	107	113	0.044248	0.061947
TraesCS7D02G337700.1	0.2449	0.3878	0.1538	0.4625	0.188	-0.132	0.336	55.4	0.664	0.534	113	116	0.038793	0.077586
TraesCS3B02G361700.1	0.1856	0.4742	0.1149	0.4568	0.221	0.049	0.45	45.85	0.748	0.584	111	117	0.11282	0.08547
TraesCS7A02G341900.1	0.2188	0.4375	0.1889	0.4	0.201	-0.147	0.321	54.44	0.661	0.524	112	117	0.125641	0.094017
TraesCS7B02G241000.1	0.2449	0.4082	0.1758	0.4146	0.193	-0.13	0.333	53.31	0.649	0.527	114	117	0.013675	0.076923
TraesCS4A02G052100.1	0.2697	0.4719	0.1848	0.2989	0.282	0.154	0.495	46.1	0.624	0.524	109	117	-0.111966	0.059829
TraesCS5D02G502100.1	0.2442	0.4535	0.1667	0.4444	0.315	0.13	0.491	52.57	0.682	0.545	110	118	-0.418644	0.110169
TraesCS5A02G557600.1	0.12	0.49	0.1522	0.4091	0.226	0.196	0.523	42.54	0.766	0.647	111	118	-0.05678	0.084746
TraesCS3D02G020500.1	0.0294	0.6373	0.0515	0.4211	0.257	0.275	0.566	32.31	0.929	0.715	113	118	0.116949	0.076271
TraesCS4D02G066000.1	0.0632	0.6105	0.1064	0.4239	0.225	0.189	0.522	36.86	0.858	0.658	113	119	-0.267227	0.07563
TraesCS4A02G247900.1	0.0968	0.5806	0.1087	0.427	0.244	0.176	0.514	36.2	0.829	0.65	111	119	-0.210084	0.084034
TraesCS2B02G148400.1	0.0098	0.6667	0.0404	0.4433	0.249	0.279	0.578	30.89	0.957	0.741	116	121	-0.059504	0.090909
TraesCS4B02G396100.1	0.1456	0.4563	0.1915	0.3933	0.217	0.132	0.487	47.78	0.713	0.607	115	122	0.027049	0.081967
TraesCS2A02G126100.1	0	0.6887	0.0099	0.4444	0.232	0.3	0.585	28.7	0.992	0.759	118	123	-0.021138	0.073171
TraesCS2D02G128900.1	0	0.6571	0.0097	0.4752	0.236	0.297	0.585	28.89	0.992	0.764	118	123	-0.05935	0.073171
TraesCS4D02G025600.1	0.0179	0.625	0.0377	0.4369	0.235	0.268	0.562	30.29	0.95	0.751	121	127	0.226772	0.070866
TraesCS3B02G077600.1	0.1667	0.5208	0.2688	0.3659	0.257	0.07	0.463	41.59	0.661	0.508	121	128	-0.203125	0.101563
TraesCS2D02G589700.1	0.2165	0.4433	0.2222	0.4337	0.257	0.029	0.442	55.51	0.658	0.503	120	128	-0.240625	0.085938
TraesCS2A02G578500.1	0.2062	0.4433	0.2444	0.4167	0.245	0.012	0.433	56	0.65	0.505	120	128	-0.282031	0.085938
TraesCS2B02G609300.1	0.2222	0.4141	0.2105	0.4432	0.234	0.027	0.434	53.91	0.656	0.516	122	128	-0.178125	0.085938
TraesCS2A02G581500.1	0.268	0.4124	0.2258	0.3882	0.209	-0.055	0.383	51.77	0.608	0.479	120	128	-0.053906	0.085938
TraesCS2B02G611300.1	0.1563	0.5208	0.2526	0.3855	0.259	0.111	0.488	44.86	0.678	0.518	121	128	-0.135156	0.101563
TraesCS2D02G586800.1	0.1684	0.5053	0.2604	0.3765	0.242	0.069	0.463	48.33	0.661	0.516	121	128	-0.140625	0.101563
TraesCS2B02G502800.1	0.2316	0.4211	0.2637	0.3976	0.232	-0.013	0.412	49.73	0.613	0.477	119	128	-0.163281	0.085938
TraesCS2B02G611200.1	0.1875	0.4896	0.2766	0.3614	0.214	-0.018	0.413	38.38	0.636	0.5	121	128	-0.160156	0.09375
TraesCS2A02G576100.1	0.1458	0.5208	0.268	0.3721	0.236	0.064	0.459	45.31	0.672	0.518	122	128	-0.16875	0.09375
TraesCS2D02G586900.1	0.1875	0.4896	0.266	0.369	0.23	0.024	0.438	41.25	0.645	0.505	121	128	-0.211719	0.101563
TraesCS2A02G575600.1	0.1509	0.4717	0.2737	0.3678	0.169	-0.108	0.347	46.1	0.661	0.518	124	128	0.004687	0.101563
TraesCS2D02G477600.1	0.2366	0.3978	0.2903	0.3882	0.226	-0.011	0.412	50.3	0.588	0.469	119	128	-0.109375	0.085938
TraesCS3B02G456600.1	0.0364	0.5818	0.0556	0.5	0.243	0.181	0.52	35.07	0.921	0.715	127	130	0.067692	0.061538
TraesCS3D02G325100.1	0.1667	0.451	0.1518	0.5094	0.249	-0.038	0.396	42.69	0.746	0.575	134	142	-0.056338	0.077465
TraesCS5D02G502600.1	0.1048	0.5238	0.1333	0.487	0.205	0.016	0.413	43.12	0.804	0.613	138	142	-0.135916	0.056338
TraesCS5A02G487700.1	0.1635	0.4615	0.1579	0.463	0.201	-0.038	0.383	49.27	0.737	0.585	133	142	-0.142254	0.077465
TraesCS5D02G502200.1	0.1524	0.4571	0.1327	0.5093	0.224	0.048	0.433	49.42	0.769	0.59	134	144	-0.091667	0.076389
TraesCS2A02G275900.1	0.0894	0.6098	0.0574	0.4174	0.254	0.187	0.518	36.36	0.872	0.676	141	144	0.183333	0.041667
TraesCS2B02G293600.1	0.0968	0.5968	0.0569	0.4103	0.252	0.183	0.518	34.48	0.865	0.694	141	144	0.202083	0.041667
TraesCS2D02G274900.1	0.0813	0.6016	0.0732	0.4103	0.245	0.162	0.504	35.18	0.865	0.676	141	144	0.165972	0.041667
TraesCS3B02G456800.1	0.0417	0.5417	0.0732	0.5164	0.237	0.209	0.535	37.04	0.901	0.72	142	145	-0.24	0.055172
TraesCS3A02G421000.1	0.04	0.576	0.0556	0.5161	0.231	0.194	0.527	35.43	0.919	0.722	148	151	-0.163576	0.05298
TraesCS3B02G456700.1	0.0397	0.5635	0.0698	0.5039	0.23	0.211	0.537	34.38	0.906	0.721	149	152	-0.199342	0.052632
TraesCS3D02G416700.1	0.0397	0.5635	0.0625	0.512	0.236	0.202	0.534	34.47	0.912	0.732	148	152	-0.113816	0.052632
TraesCS3D02G416500.1	0.0315	0.5906	0.0305	0.5154	0.229	0.217	0.54	33.2	0.947	0.743	150	153	-0.149673	0.052288
TraesCS3B02G456500.1	0.0687	0.5573	0.0315	0.512	0.227	0.172	0.513	33.75	0.913	0.728	150	153	-0.111765	0.052288
TraesCS5A02G487600.1	0.186	0.4186	0.189	0.4628	0.232	0.074	0.443	50.42	0.696	0.567	158	168	-0.282738	0.089286
TraesCS1D02G255800.1	0.2336	0.4818	0.1259	0.3481	0.213	-0.02	0.414	49.06	0.698	0.62	162	170	-0.114706	0.070588
TraesCS1B02G267100.1	0.2431	0.4931	0.1197	0.3404	0.234	-0.008	0.421	50.72	0.696	0.606	171	180	-0.018333	0.05
TraesCS1A02G256400.1	0.2192	0.5205	0.131	0.3194	0.245	0.029	0.439	44.33	0.705	0.619	173	181	-0.044199	0.049724
TraesCS3D02G189800.1	0.1935	0.5645	0.1122	0.377	0.248	0.044	0.443	42.35	0.753	0.612	235	243	-0.248971	0.057613
TraesCS3A02G185800.1	0.1774	0.5753	0.1122	0.3822	0.244	0.022	0.43	40.83	0.766	0.616	235	243	-0.248971	0.057613
TraesCS3B02G215400.1	0.1935	0.543	0.1179	0.3947	0.242	0.023	0.43	43.72	0.749	0.608	235	243	-0.287654	0.057613
Codon usage indicators of cystatin genes in Arabidopsis thaliana
Gene name	T3s	C3s	A3s	G3s	CAI	CBI	Fop	Nc	GC3s	GC	L_sym	L_aa	Gravy	Aromo
AT5G12140.1	0.4474	0.2763	0.2162	0.375	0.227	-0.138	0.347	38.29	0.49	0.479	98	101	-0.468317	0.049505
AT2G31980.1	0.3193	0.2941	0.2975	0.3009	0.173	-0.027	0.385	49.98	0.483	0.469	143	147	0.129252	0.07483
AT2G40880.1	0.35	0.275	0.4021	0.3111	0.224	-0.076	0.393	58.64	0.427	0.421	117	125	-0.516	0.08
AT4G16500.1	0.4483	0.2989	0.102	0.413	0.277	0.031	0.425	41.74	0.566	0.49	113	117	0.141026	0.051282
AT5G47550.1	0.3069	0.505	0.1368	0.2391	0.237	0.124	0.479	45.5	0.624	0.536	117	122	0.118852	0.106557
AT3G12490.2	0.4024	0.3491	0.2444	0.3218	0.297	0.117	0.489	52.19	0.507	0.481	227	234	-0.352991	0.076923
AT5G05110.1	0.3742	0.3129	0.3256	0.3125	0.259	0.036	0.44	58.29	0.463	0.437	218	232	-0.282328	0.090517
Codon usage indicators of cystatin genes in Brachypodium distachyon
Gene name	T3s	C3s	A3s	G3s	CAI	CBI	Fop	Nc	GC3s	GC	L_sym	L_aa	Gravy	Aromo
Bradi2g12750.3	0.0926	0.5	0.0769	0.5446	0.207	0.093	0.48	40.92	0.858	0.669	127	130	-0.168462	0.092308
Bradi2g25507.3	0.2759	0.4425	0.1548	0.3354	0.232	-0.037	0.4	49.16	0.639	0.575	205	211	0.029384	0.066351
Bradi2g52670.1	0.18	0.55	0.1296	0.4057	0.275	0.103	0.485	44.84	0.754	0.591	130	136	-0.244853	0.095588
Bradi2g58610.1	0.0458	0.5267	0.0597	0.5639	0.215	0.188	0.519	37.95	0.911	0.706	158	161	-0.418012	0.055901
Bradi2g21280.2	0.0909	0.5909	0.0619	0.5	0.255	0.127	0.504	41.11	0.876	0.674	137	142	-0.725352	0.077465
Bradi1g70490.1	0.2444	0.4778	0.1183	0.3933	0.239	0.047	0.441	42.79	0.703	0.579	111	114	-0.205263	0.078947
|Bradi1g70540.1	0.2143	0.4898	0.0778	0.4512	0.206	0.01	0.416	52.25	0.752	0.557	113	115	0.166087	0.104348
Bradi1g73090.1	0.0661	0.4876	0.0885	0.5229	0.22	0.127	0.478	38.68	0.866	0.692	134	142	0.145775	0.105634
Bradi1g70480.1	0.1042	0.5417	0.0435	0.5169	0.216	0.055	0.438	34.02	0.875	0.641	112	116	0.157758	0.068966
Bradi1g70520.1	0.08	0.59	0.0753	0.4556	0.24	0.093	0.461	35.25	0.87	0.633	115	118	0.25	0.09322
Bradi1g70500.1	0.0761	0.6087	0.1183	0.4302	0.236	0.091	0.459	33.27	0.838	0.62	111	115	-0.014783	0.069565
Bradi1g22700.1	0.0179	0.6339	0.0476	0.4412	0.222	0.276	0.577	33.56	0.943	0.742	123	128	-0.005469	0.085938
Bradi1g70100.2	0.2043	0.5484	0.1444	0.3494	0.256	0.133	0.491	43.09	0.714	0.555	112	116	-0.141379	0.112069
Bradi1g70550.3	0.1636	0.4909	0.1429	0.4141	0.244	0.093	0.469	52.62	0.742	0.609	128	133	0.151128	0.067669
Bradi1g70560.1	0.1415	0.5094	0.0962	0.4688	0.262	0.173	0.516	38.33	0.798	0.599	124	129	0.075194	0.093023
Bradi1g70510.3	0.1398	0.5806	0.125	0.378	0.275	0.163	0.514	42.84	0.78	0.595	109	112	-0.160714	0.080357
Bradi1g70110.1	0.1489	0.5638	0.1333	0.4198	0.244	0.093	0.469	44.51	0.77	0.563	113	116	-0.126724	0.094828
Bradi1g22710.1	0.0286	0.5905	0.051	0.5161	0.247	0.284	0.576	33.29	0.932	0.707	118	123	0.094309	0.073171
|Bradi1g02200.1	0.1379	0.5172	0.0973	0.4623	0.216	0.046	0.449	44.32	0.801	0.612	136	141	0.059574	0.078014
Bradi1g70530.1	0.1505	0.5699	0.086	0.4253	0.279	0.169	0.509	40.27	0.804	0.603	112	115	0.002609	0.078261
Bradi5g03010.1	0.1607	0.5	0.12	0.4348	0.226	0.152	0.508	38.15	0.762	0.606	126	131	0.032824	0.10687
Bradi5g00460.3	0.1373	0.5098	0.13	0.4271	0.21	0.019	0.433	43.19	0.775	0.619	120	125	0.1248	0.088
Bradi5g06660.1	0.0734	0.6239	0.0708	0.4037	0.206	0.016	0.414	36.95	0.875	0.659	128	129	0.271317	0.054264
Codon usage indicators of cystatin genes in Hordeum vulgare
Gene name	T3s	C3s	A3s	G3s	CAI	CBI	Fop	Nc	GC3s	GC	L_sym	L_aa	Gravy	Aromo
Y12068.1	0.0267	0.64	0.1047	0.5238	0.317	0.2	0.544	32.01	0.893	0.657	103	107	-0.306542	0.084112
AJ748338.1	0.2153	0.5278	0.1049	0.3451	0.243	0.047	0.456	46.85	0.731	0.626	171	179	-0.127933	0.050279
AJ748339.1	0.082	0.5656	0.082	0.4359	0.273	0.166	0.514	34.91	0.857	0.688	140	143	0.268531	0.048951
AJ748340.1	0.0234	0.5859	0.0238	0.528	0.211	0.154	0.503	33.34	0.959	0.748	147	151	-0.060927	0.059603
AJ748341.1	0.0291	0.6214	0.0392	0.4653	0.221	0.16	0.5	32.79	0.941	0.704	118	124	-0.060484	0.072581
AJ748342.1	0.2245	0.4592	0.2872	0.3373	0.235	0	0.426	44.41	0.598	0.477	122	128	-0.147656	0.109375
AJ748343.1	0.0096	0.6827	0.0099	0.4444	0.253	0.328	0.607	29.8	0.983	0.754	117	122	-0.044262	0.07377
AJ748344.1	0.1935	0.5484	0.1224	0.3842	0.249	0.057	0.451	45.06	0.745	0.605	235	243	-0.265432	0.057613
AJ748345.1	0.22	0.51	0.1146	0.3864	0.246	0.076	0.449	49.59	0.72	0.567	118	124	0.134677	0.072581
AJ748346.1	0.2551	0.4082	0.1868	0.3951	0.22	-0.058	0.377	51.85	0.632	0.513	114	117	0.110256	0.076923
AJ748347.1	0.2447	0.4681	0.2526	0.3659	0.254	0.051	0.455	44.2	0.612	0.469	121	128	-0.113281	0.101563
AJ748348.1	0.2222	0.4646	0.2632	0.3452	0.226	0.004	0.426	48.47	0.615	0.482	122	128	-0.15625	0.109375
AJ748337.2	0.21	0.43	0.1351	0.5	0.259	0.062	0.455	49.1	0.727	0.566	132	142	-0.085916	0.091549
Codon usage indicators of cystatin genes in Glycine max
Gene name	T3s	C3s	A3s	G3s	CAI	CBI	Fop	Nc	GC3s	GC	L_sym	L_aa	Gravy	Aromo
Glyma09G010900.1	0.1789	0.5368	0.0879	0.3933	0.247	0.152	0.495	46.91	0.775	0.585	111	114	-0.161404	0.078947
Glyma09G110600.1	0.1684	0.5474	0.0989	0.382	0.235	0.117	0.477	47.43	0.775	0.594	111	114	-0.207895	0.078947
Glyma04G096400.1	0.1684	0.5474	0.0879	0.3933	0.238	0.118	0.477	46.65	0.784	0.594	111	114	-0.160526	0.078947
Glyma07G266000.1	0.3407	0.4396	0.1548	0.3333	0.268	0.058	0.445	49.71	0.6	0.506	110	114	-0.035965	0.096491
Glyma15G115300.1	0.1868	0.6154	0.093	0.3133	0.254	0.128	0.486	45.23	0.766	0.583	107	112	-0.020536	0.089286
Glyma15G227500.1	0.3804	0.3424	0.2772	0.3107	0.253	-0.023	0.418	57.43	0.494	0.482	239	245	-0.562857	0.089796
Glyma13G189500.1	0.4076	0.3207	0.2682	0.3333	0.27	-0.009	0.431	55.05	0.485	0.476	239	245	-0.554286	0.097959
Glyma13G071800.1	0.4328	0.2537	0.3205	0.3026	0.331	0.008	0.436	47.5	0.426	0.457	94	97	-0.383505	0.082474
Glyma13G209000.1	0.4286	0.3673	0.2111	0.2532	0.257	0.075	0.453	49.97	0.479	0.446	117	124	0.275	0.129032
Glyma19G206500.1	0.1684	0.5474	0.0879	0.3933	0.238	0.118	0.477	46.65	0.784	0.594	111	114	-0.160526	0.078947
Glyma20G045500.1	0.4328	0.2388	0.2949	0.3421	0.316	0.044	0.457	51.59	0.447	0.46	94	97	-0.408247	0.082474
Glyma05G149800.1	0.1515	0.2626	0.1468	0.69	0.172	-0.022	0.405	40.84	0.754	0.577	126	130	-0.027692	0.061538
Glyma11G064200.1	0.1684	0.5474	0.0889	0.3977	0.235	0.103	0.468	47.52	0.784	0.591	111	114	-0.164912	0.087719
Glyma11G253300.1	0.2947	0.2421	0.23	0.4694	0.194	-0.122	0.342	54.82	0.575	0.5	120	126	-0.095238	0.079365
Glyma14G038300.1	0.34	0.2733	0.3101	0.375	0.229	-0.031	0.4	60.51	0.487	0.44	195	200	-0.1975	0.085
Glyma14G038500.1	0.2955	0.2652	0.3557	0.3768	0.225	-0.063	0.385	60.7	0.486	0.451	179	184	-0.284239	0.086957
Glyma14G038200.1	0.4051	0.2911	0.2195	0.3733	0.339	0.117	0.485	51.37	0.505	0.447	101	103	-0.020388	0.07767
Glyma08G168600.1	0.3673	0.2857	0.3368	0.2824	0.184	-0.073	0.367	50.71	0.433	0.427	120	125	-0.0352	0.104
Glyma18G103700.1	0.4225	0.2676	0.2632	0.3857	0.246	-0.111	0.365	49.61	0.479	0.449	96	101	-0.245545	0.09901
Glyma18G003700.1	0.2946	0.2768	0.2252	0.4352	0.224	-0.034	0.39	54.49	0.574	0.493	136	142	-0.087324	0.056338
Codon usage indicators of cystatin genes in Oryza sativa
Gene name	T3s	C3s	A3s	G3s	CAI	CBI	Fop	Nc	GC3s	GC	L_sym	L_aa	Gravy	Aromo
Os01t0915401-00	0.0238	0.5873	0.0325	0.5207	0.198	0.073	0.444	30.08	0.951	0.723	144	148	0.177703	0.074324
Os01t0803200-01	0.2039	0.4563	0.1441	0.4636	0.205	-0.149	0.333	53.26	0.726	0.588	135	140	-0.282143	0.078571
Os05t0409300-01	0.2288	0.4575	0.1528	0.3662	0.263	0.087	0.475	48.66	0.682	0.607	179	184	-0.082065	0.065217
Os03t0210100-00	0	0.6392	0.0103	0.5319	0.23	0.136	0.496	30.15	0.991	0.718	113	117	-0.063248	0.059829
Os01t0915200-01	0.0511	0.5109	0.0217	0.5588	0.185	0.114	0.474	32.51	0.936	0.745	156	158	-0.184177	0.044304
Os05t0494200-02	0.1525	0.5593	0.0496	0.4583	0.262	0.117	0.49	37.64	0.834	0.656	145	151	-0.305298	0.07947
Os03t0210200-01	0.018	0.7207	0.1204	0.3958	0.264	0.212	0.549	32.28	0.887	0.631	133	139	-0.179137	0.064748
Os03t0429000-01	0.028	0.6355	0.0196	0.4545	0.244	0.224	0.542	32.74	0.958	0.734	118	123	0.065854	0.065041
Os04t0350100-01	0.0682	0.6136	0.0615	0.3876	0.225	0.136	0.486	34.92	0.885	0.709	148	151	0.219867	0.05298
Os01t0270100-01	0.1701	0.5619	0.132	0.3866	0.259	-0.002	0.42	46.44	0.757	0.616	243	250	-0.2116	0.068
Os09t0255200-00	0.1515	0.5253	0.0606	0.4526	0.265	0.213	0.534	40.16	0.819	0.633	116	120	0.193333	0.066667
Codon usage indicators of cystatin genes in Sorghum bicolor
Gene name	T3s	C3s	A3s	G3s	CAI	CBI	Fop	Nc	GC3s	GC	L_sym	L_aa	Gravy	Aromo
Sobic.003G126800.1	0.191	0.5506	0.1237	0.4194	0.274	0.02	0.432	44.2	0.752	0.6	234	240	-0.304167	0.066667
Sobic.003G327700.2	0.2043	0.5269	0.1204	0.4434	0.282	0.013	0.422	45.52	0.75	0.584	128	133	-0.331579	0.067669
Sobic.003G400400.1	0.0534	0.5725	0.0458	0.4846	0.209	0.161	0.51	36.29	0.914	0.738	151	155	-0.165807	0.058065
Sobic.009G135900.1	0.2657	0.4476	0.1329	0.3597	0.255	0.057	0.456	50.26	0.667	0.6	171	174	-0.00115	0.057471
Sobic.009G184500.2	0.1067	0.4267	0.15	0.6026	0.256	-0.009	0.424	33.93	0.798	0.575	99	105	-0.24	0.085714
Sobic.009G182000.1	0.0492	0.5656	0.0738	0.5378	0.25	0.123	0.486	38.61	0.899	0.677	148	156	-0.341026	0.070513
Sobic.009G182100.1	0.1133	0.5	0.1314	0.4265	0.176	-0.013	0.405	46.53	0.792	0.659	168	175	-0.018286	0.097143
Sobic.004G216100.1	0.1263	0.5789	0.1461	0.375	0.207	0.031	0.436	40.94	0.773	0.592	110	120	0.235	0.083333
Sobic.001G487500.1	0.0096	0.5288	0.0202	0.5979	0.216	0.191	0.509	29.33	0.974	0.717	116	120	0.299167	0.075
Sobic.001G324500.1	0.1176	0.4706	0.0874	0.5313	0.228	0.09	0.467	46.83	0.825	0.645	120	125	0.1392	0.056
Sobic.001G487800.1	0.1742	0.3742	0.1579	0.4384	0.223	0.103	0.451	46.72	0.705	0.637	173	178	-0.222472	0.067416
Sobic.001G324800.1	0.0085	0.7009	0.009	0.4259	0.286	0.296	0.577	25.78	0.985	0.746	130	135	0.145926	0.081481
Sobic.001G324600.1	0.0971	0.5049	0.0561	0.5294	0.229	0.091	0.467	42.26	0.869	0.675	122	126	0.068254	0.055556
Sobic.001G461600.1	0.2661	0.3853	0.1963	0.39	0.204	-0.033	0.405	51.54	0.618	0.555	131	137	-0.262044	0.094891
Sobic.001G324700.1	0.0795	0.483	0.1163	0.4671	0.217	0.198	0.523	38.23	0.827	0.68	197	205	-0.183902	0.04878
Sobic.001G183500.1	0.2151	0.4516	0.1222	0.4634	0.238	0.068	0.45	50.76	0.721	0.574	111	115	-0.037391	0.078261
Sobic.001G487300.1	0.0737	0.5684	0.0787	0.4588	0.289	0.277	0.57	37.16	0.869	0.664	107	112	0.111607	0.089286
Sobic.002G352401.1	0.254	0.4048	0.2752	0.28	0.215	0.022	0.426	60.75	0.56	0.5	141	148	0.103379	0.087838
