# Supplementary material for: Genome-Wide Identification and Characterization of the Cystatin Gene Family in Bread Wheat (Triticum aestivum L.)
Source: Int J Mol Sci. 2021 Sep 23;22(19):10264. doi: 10.3390/ijms221910264 (PMC8508539; doi:10.3390/ijms221910264)
Supplement: Supplementary file 1 [file ijms-22-10264-s001.zip › Table S6.xlsx]

## Sheet: Sheet1
Table S6.Primers used in this study
	Primer	Primer sequences (5'-3')	Product length/bp
TraesCS3B02G456500.1	Forward primer	CGGTACTCCGTTGAAGAGCA	136 bp
	Reverse primer	CGACGCGGAGGTAGTACTTG
TraesCS4D02G066000.1	Forward primer	AGTGGGGACCTATCCCGAAC	158 bp
	Reverse primer	GACGAAGAGGCGGTAGTTCA
TraesCS2D02G274900.1	Forward primer	TACGTATGTGCGCTCCGTG	114 bp
	Reverse primer	CAACATGAACCACGCTCTTTAT
TraesCS4D02G025600.1	Forward primer	GTCTCCGGGATGAACTACCG	101 bp
	Reverse primer	GTGTTGGTCCAGGACTGCTC
TraesCS3B02G077600.1	Forward primer	ATTGGCGGGAAAGACGACAA	103 bp
	Reverse primer	TGCTACCCGCCTATTTCACC
TraesCS3B02G215400.1	Forward primer	ACCTCGAGGGAGCTTTTGTG	176 bp
	Reverse primer	CGTGCTTCCTTCAACAACCG
TraesCS1B02G322100.1	Forward primer	CGCCAAGAAGCTCTACGAGG	135 bp
	Reverse primer	GCTACAAGCTTCAGCGGTTC
TraesCS7D02G337700.1	Forward primer	GCTTGGCAAGTGGGCAGTAT	149 bp
	Reverse primer	TACCGTGTGAGCCATCCAGTC
CDC (Cell division control protein)	Forward primer	CAAATACGCCATCAGGGAGAACATC	247 bp
	Reverse primer	CGCTGCCGAAACCACGAGAC
